# Supplementary material for: Brassinosteroids and gibberellic acid actively regulate the zinc detoxification mechanism of Medicago sativa L. seedlings
Source: BMC Plant Biol. 2023 Feb 4;23:75. doi: 10.1186/s12870-023-04091-4 (PMC9898925; doi:10.1186/s12870-023-04091-4)
Supplement: Supplementary file 1 — Additional file 1: Table S1. The primer sequences of the genes. Table S2. Spearman's Rho among different indexes such as zinc content, biomass and antioxidant enzymes. Table S3. Total variance explained of principal component analysis for all indicators. Table S4. Component Matrixa of principal component analysis for all indicators. [file 12870_2023_4091_MOESM1_ESM.xlsx]

## Sheet: Physiological Indexes
Table 1. Effects of different treatments on Medicago sativa L. biomass (Fresh weight, g/plant)
Treatment		CK	2mM Zinc	3mM Zinc	BR + 2mM Zinc	BR + 3mM Zinc	GA + 2mM Zinc	GA + 3mM Zinc
Shoots	Biological replicate 1	319	69	118	154	124	106	62
	Biological replicate 2	288	151	57	140	116	95	44
	Biological replicate 3	255	110	82	163	98	74	64
	Biological replicate 4	220	60	100	114	103	45	52
	Biological replicate 5	304	144	40	160	145	84	37
	Biological replicate 6	238	63	43	126	88	66	21
Roots	Biological replicate 1	153	49	27	84	41	68	34
	Biological replicate 2	158	49	36	63	61	52	33
	Biological replicate 3	144	55	27	68	57	77	26
	Biological replicate 4	61	23	17	70	45	46	25
	Biological replicate 5	125	25	21	47	61	32	27
	Biological replicate 6	110	21	25	38	24	34	33
CK means the control group of normal cultured; BR Brassinosteroids; GA Gibberellic acid.
Table 2. Effects of different treatments on Medicago sativa L. Zinc content (μg/g)
Treatment		CK	2mM Zinc	3mM Zinc	BR + 2mM Zinc	BR + 3mM Zinc	GA + 2mM Zinc	GA + 3mM Zinc
Shoots	Biological replicate 1	12.2064	542.523	799.215	144.324	170.446	385.277	599.808
	Biological replicate 2	48.468	765.845	999.429	262.693	436.281	299.609	236.896
	Biological replicate 3	27.3408	1044.43	1885.35	275.105	321.627	204.605	604.384
Roots	Biological replicate 1	843.5	2858.03	10998.6	1292.45	3075.15	1274.45	3606.26
	Biological replicate 2	254.114	3184.31	13473.8	1783.33	1527.07	2123.36	5940.67
	Biological replicate 3	485.9	4845.27	9525.32	937.891	2113.69	2919.89	4352.71
CK means the control group of normal cultured; BR Brassinosteroids; GA Gibberellic acid.
Table 3. Effects of different treatments on Medicago sativa L. MDA content (nmol/g)
Treatment		CK	2mM Zinc	3mM Zinc	BR + 2mM Zinc	BR + 3mM Zinc	GA + 2mM Zinc	GA + 3mM Zinc
Shoots	Biological replicate 1	7.48282	21.9683	25.4649	14.574	20.6	14.9741	20.5872
	Biological replicate 2	10.6536	25.0932	44.3005	21.5	30.6699	23.4151	23.8454
	Biological replicate 3	8.28286	30	23.2	13.2308	21.1692	17.76	28.0114
Roots	Biological replicate 1	16.3097	21.8909	37.84	20	37.5273	21.313	29.1652
	Biological replicate 2	14.5164	34.4	18.3097	22.5164	18.2118	17.7375	40
	Biological replicate 3	17.7375	22.575	40.0163	21.1929	23.6241	29.4588	30.96
MDA Malondialdehyde; CK means the control group of normal cultured; BR Brassinosteroids; GA Gibberellic acid.
Table 4. Effects of different treatments on Medicago sativa L. OFR content (nmol/g)
Treatment		CK	2mM Zinc	3mM Zinc	BR + 2mM Zinc	BR + 3mM Zinc	GA + 2mM Zinc	GA + 3mM Zinc
Shoots	Biological replicate 1	3.74344	55.8788	64.1516	12.1506	51.0205	59.9459	69.3944
	Biological replicate 2	5.06623	28.9631	55.8773	47.5722	55.0066	46.2582	56.6436
	Biological replicate 3	15.7511	59	60.2478	14.876	34.6344	18.1988	46.7239
Roots	Biological replicate 1	68.4296	156.423	886.61	240.721	274.675	224.434	326.113
	Biological replicate 2	192.477	468.594	641.082	128.204	364.899	100.878	461.803
	Biological replicate 3	215.489	262.293	500	294.545	221.168	198.638	708.098
OFR Superoxide anion; CK means the control group of normal cultured; BR Brassinosteroids; GA Gibberellic acid.
Table 5. Effects of different treatments on Medicago sativa L. OFR generation rate (U/g min)
Treatment		CK	2mM Zinc	3mM Zinc	BR + 2mM Zinc	BR + 3mM Zinc	GA + 2mM Zinc	GA + 3mM Zinc
Shoots	Biological replicate 1	0.187223	2.78776	2.0021	1.6077	2.55171	2.9981	1.00412
	Biological replicate 2	0.910186	1.44854	2.79469	1.37925	2.75107	2.31353	1.33335
	Biological replicate 3	0.25338	3.0132	3.29421	0.744	1.73219	1.00132	2.8426
Roots	Biological replicate 1	3.4224	7.82327	30.3424	12.0393	13.7374	11.2247	20.3208
	Biological replicate 2	9.62645	23.436	17.056	6.41193	18.2499	5.04525	18.0964
	Biological replicate 3	7.77737	13.1155	23.6899	14.7312	11.0614	9.93459	15.4144
OFR Superoxide anion; CK means the control group of normal cultured; BR Brassinosteroids; GA Gibberellic acid.
Table 6. Effects of different treatments on Medicago sativa L. SOD acitivity (U/g min)
Treatment		CK	2mM Zinc	3mM Zinc	BR + 2mM Zinc	BR + 3mM Zinc	GA + 2mM Zinc	GA + 3mM Zinc
Shoots	Biological replicate 1	192.994	325.352	457.446	368.761	339.907	355.07	356.209
	Biological replicate 2	204.616	282.135	397.011	425.784	443.089	390.594	416.405
	Biological replicate 3	100.211	272.805	325.404	362.471	704.134	372.832	477.996
Roots	Biological replicate 1	410.267	806.227	1000	1133.64	698.413	1081.7	847.222
	Biological replicate 2	372.596	352.914	392.82	1005.15	760.542	730.698	459.77
	Biological replicate 3	300.802	576.506	760.679	526.158	1481.48	906.198	1008.64
SOD Superoxide dismutase; CK means the control group of normal cultured; BR Brassinosteroids; GA Gibberellic acid.
Table 7. Effects of different treatments on Medicago sativa L. POD acitivity (U/g min)
Treatment		CK	2mM Zinc	3mM Zinc	BR + 2mM Zinc	BR + 3mM Zinc	GA + 2mM Zinc	GA + 3mM Zinc
Shoots	Biological replicate 1	4867.61	7636.57	8032.13	9511.45	16768.6	7782.18	10181.8
	Biological replicate 2	3216.49	6090.91	7550.39	8604.17	9882.35	10575.3	9014.63
	Biological replicate 3	5162.69	4300	5923.08	11692.3	11386	9178.8	8651.16
Roots	Biological replicate 1	26666.7	33955.6	47575.8	36357.1	66909.1	49200	59478.3
	Biological replicate 2	28645.2	21265.3	40111.1	37764.7	48000	44347.8	46250
	Biological replicate 3	27655.9	33085.7	35875	30168.7	54266.7	18400	66823.5
POD Peroxidase; CK means the control group of normal cultured; BR Brassinosteroids; GA Gibberellic acid.
Table 8. Effects of different treatments on Medicago sativa L. CAT acitivity (U/g min)
Treatment		CK	2mM Zinc	3mM Zinc	BR + 2mM Zinc	BR + 3mM Zinc	GA + 2mM Zinc	GA + 3mM Zinc
Shoots	Biological replicate 1	1051.17	804.13	1240.2	960.046	1021.19	1620.13	1170.35
	Biological replicate 2	909.175	1257.03	1453.86	1410.47	1072.84	1373.6	1350.13
	Biological replicate 3	569.518	1142.58	1269	1206.35	1553.54	1000	1370.84
Roots	Biological replicate 1	2871.3	5620.41	5106.38	8470.64	13778.6	6056.8	13540.5
	Biological replicate 2	4151.86	7573.5	8154	6932.16	8839.45	5417.88	11954
	Biological replicate 3	3796.59	7924.5	13484	9042.3	11000	8405.44	18819
CAT Catalase; CK means the control group of normal cultured; BR Brassinosteroids; GA Gibberellic acid.

## Sheet: PCR DATA
Table 9. Effects of different treatments on genes relative expression in Medicago sativa L.
Gene name	Treatment			CK	2mM Zinc	3mM Zinc	BR + 2mM Zinc	BR + 3mM Zinc	GA + 2mM Zinc	GA + 3mM Zinc
MsZIP1	Shoots	Biological replicate 1	Technical replicates 1	1.0596	0.6309	0.5063	0.1044	0.0716	0.0553	2.569
			Technical replicates 2	0.9438	0.73	0.5161	0.1119	0.0662	0.064	2.3147
			Technical replicates 3	1.0017	0.68045	0.5112	0.10815	0.0689	0.05965	2.44185
		Biological replicate 2	Technical replicates 1	0.2353	0.4675	1.0063	0.0455	0.0908	0.4319	0.4227
			Technical replicates 2	0.2215	0.4919	1.84	0.0159	0.1042	0.4041	0.4012
			Technical replicates 3	0.2284	0.4797	1.42315	0.0307	0.0975	0.418	0.41195
		Biological replicate 3	Technical replicates 1	0.2335	0.8473	0.5607	0.1103	0.333	0.2947	1.4269
			Technical replicates 2	0.2117	0.8781	0.501	0.1145	0.3253	0.2984	1.299
			Technical replicates 3	0.2226	0.8627	0.53085	0.1124	0.32915	0.29655	1.3509
	Roots	Biological replicate 1	Technical replicates 1	0.4279	0.0045	0.5637	0.0093	0.0136	0.0247	0.1041
			Technical replicates 2	0.435	0.0257	0.6203	0.0091	0.0136	0.0226	0.2826
			Technical replicates 3	0.43145	0.0151	0.592	0.0092	0.045	0.02365	0.19335
		Biological replicate 2	Technical replicates 1	0.5668	0.044	0.0158	0.0062	0.045	0.1509	0.2062
			Technical replicates 2	0.6038	0.0732	0.0717	0.0074	0.0368	0.1427	0.2153
			Technical replicates 3	0.5853	0.0586	0.04375	0.0068	0.0334	0.1468	0.21075
		Biological replicate 3	Technical replicates 1	0.508375	0.0736	0.317875	0.0274	0.0351	0.085225	0.20205
			Technical replicates 2	0.4998	0.0861	0.3088	0.029	0.03906	0.0998	0.20112
			Technical replicates 3	0.5084	0.07985	0.313337	0.0282	0.0389	0.08989	0.2022
MsZIP3	Shoots	Biological replicate 1	Technical replicates 1	0.9902	0.0839	0.3858	0.211	0.2454	0.2678	0.1605
			Technical replicates 2	0.9867	0.0866	0.3868	0.2098	0.2735	0.1602	0.2881
			Technical replicates 3	0.9867	0.08525	0.3863	0.2104	0.25945	0.214	0.2243
		Biological replicate 2	Technical replicates 1	0.263	0.3704	0.0746	0.2229	0.2487	0.2266	0.0651
			Technical replicates 2	0.3023	0.3361	0.2435	0.2213	0.2411	0.2194	0.0817
			Technical replicates 3	0.28265	0.35325	0.15905	0.2221	0.2449	0.223	0.0734
		Biological replicate 3	Technical replicates 1	0.5389	0.4986	0.272675	0.1345	0.1362	0.2185	0.132
			Technical replicates 2	0.4827	0.4381	0.272675	0.1454	0.155	0.2185	0.1147
			Technical replicates 3	0.5108	0.46835	0.272675	0.13995	0.1456	0.2185	0.12335
	Roots	Biological replicate 1	Technical replicates 1	0.1839	0.164	0.2367	0.0111	0.0576	0.064	0.0995
			Technical replicates 2	0.1954	0.1734	0.1867	0.0097	0.0441	0.0702	0.0899
			Technical replicates 3	0.18965	0.1687	0.2117	0.0104	0.05085	0.0671	0.0995
		Biological replicate 2	Technical replicates 1	0.0674	0.029	0.0225	0.0093	0.0984	0.0333	0.089
			Technical replicates 2	0.0532	0.0269	0.0228	0.0082	0.1248	0.0298	0.0928
			Technical replicates 3	0.0603	0.02795	0.02265	0.00875	0.1116	0.03155	0.0909
		Biological replicate 3	Technical replicates 1	0.0325	0.0248	0.117	0.0195	0.0283	0.0671	0.1169
			Technical replicates 2	0.0315	0.0282	0.101	0.0177	0.0374	0.0702	0.1457
			Technical replicates 3	0.032	0.0265	0.0998	0.0186	0.03285	0.06865	0.1313
MsZIP5	Shoots	Biological replicate 1	Technical replicates 1	0.9589	0.0799	0.1373	0.3111	0.3447	0.0514	0.0508
			Technical replicates 2	0.9597	0.1359	0.156	0.305	0.3099	0.0747	0.0794
			Technical replicates 3	0.9593	0.1079	0.14665	0.30805	0.3273	0.06305	0.0651
		Biological replicate 2	Technical replicates 1	0.3021	0.2711	0.0623	0.2009	0.4545	0.0865	0.0301
			Technical replicates 2	0.294	0.2749	0.0709	0.2438	0.358	0.0855	0.0297
			Technical replicates 3	0.29805	0.273	0.0666	0.22235	0.40625	0.086	0.0299
		Biological replicate 3	Technical replicates 1	0.4692	0.2986	0.0272	0.1702	0.0631	0.5491	0.0722
			Technical replicates 2	0.4567	0.2697	0.0328	0.1485	0.0559	0.4459	0.0668
			Technical replicates 3	0.46295	0.28415	0.03	0.15935	0.0595	0.4975	0.0695
	Roots	Biological replicate 1	Technical replicates 1	0.4887	0.0556	0.063	0.0061	0.0449	0.0644	0.1477
			Technical replicates 2	0.5301	0.0657	0.0473	0.0073	0.0742	0.0692	0.1282
			Technical replicates 3	0.5094	0.06065	0.05515	0.0067	0.05955	0.0668	0.13795
		Biological replicate 2	Technical replicates 1	2.7124	0.6973	0.0267	0.0071	0.3697	0.0821	0.0733
			Technical replicates 2	2.785	0.8129	0.0202	0.0068	0.3272	0.0819	0.0638
			Technical replicates 3	2.7487	0.7551	0.02345	0.00695	0.34845	0.0817	0.06855
		Biological replicate 3	Technical replicates 1	0.3137	0.0121	0.2847	0.0119	0.0287	0.0892	0.0923
			Technical replicates 2	0.3304	0.0113	0.3987	0.011	0.0257	0.1057	0.0941
			Technical replicates 3	0.32205	0.0117	0.3417	0.01145	0.0272	0.09745	0.0932
MsZIP7	Shoots	Biological replicate 1	Technical replicates 1	0.7298	0.6114	0.6245	1.9594	0.5777	1.2607	0.7289
			Technical replicates 2	0.738	0.6671	0.6394	1.8556	0.5722	1.2252	0.7634
			Technical replicates 3	0.738125	0.63925	0.63195	1.9075	0.57495	1.24295	0.74615
		Biological replicate 2	Technical replicates 1	0.7889	0.8964	0.801	2.7126	0.9184	0.556	0.4708
			Technical replicates 2	0.8174	1.0583	0.5851	3.2244	0.935	0.8216	0.4448
			Technical replicates 3	0.80315	0.97735	0.69305	2.9685	0.9267	0.6888	0.4578
		Biological replicate 3	Technical replicates 1	0.6612	0.8242	0.6625	0.758	0.9994	1.7535	0.6853
			Technical replicates 2	0.685	0.8317	0.6625	0.7387	0.976	1.5908	0.6476
			Technical replicates 3	0.6731	0.82795		0.74835	0.9877	1.67215	0.66645
	Roots	Biological replicate 1	Technical replicates 1	0.1858	0.4	0.2068	0.5688	0.6594	0.2696	0.6859
			Technical replicates 2	0.1767	0.5	0.4438	0.5575	0.5717	0.2721	0.7638
			Technical replicates 3	0.18125	0.45	0.3253	0.56315	0.61555	0.27085	0.72485
		Biological replicate 2	Technical replicates 1	0.081	0.2854	0.2811	0.1624	0.2796	0.6486	0.892
			Technical replicates 2	0.0815	0.2921	0.2771	0.1535	0.3197	0.6542	0.9693
			Technical replicates 3	0.08125	0.28875	0.2791	0.15795	0.29965	0.6514	0.93065
		Biological replicate 3	Technical replicates 1	0.0526	0.1724	0.5	0.8104	0.4576	0.3679	0.8277
			Technical replicates 2	0.0555	0.1606	0.6	0.7887	0.4498	0.4183	0.8277
			Technical replicates 3	0.05405	0.1665	0.55	0.79955	0.4587	0.3931	0.08278
MsMTP1	Shoots	Biological replicate 1	Technical replicates 1	0.1527	0.2872	0.5073	1.0356	1.1003	1.3671	1.5645
			Technical replicates 2	0.1701	0.3727	0.5266	1.0366	1.0711	1.3306	1.7772
			Technical replicates 3	0.1614	0.32995	0.51695	1.0361	1.0857	1.34885	1.67085
		Biological replicate 2	Technical replicates 1	0.2518	0.4039	1.3194	0.5624	0.3315	0.7595	0.4243
			Technical replicates 2	0.2558	0.4095	1.1226	0.6194	0.347	0.6813	0.4541
			Technical replicates 3	0.2538	0.4067	1.221	0.5909	0.33925	0.7204	0.4392
		Biological replicate 3	Technical replicates 1	0.5116	0.7532	0.2693	1.017	0.6282	0.379	2.6648
			Technical replicates 2	0.5228	0.6526	0.2079	0.9833	0.5415	0.3868	2.5499
			Technical replicates 3	0.5172	0.7029	0.2386	1.00015	0.58485	0.3829	2.60735
	Roots	Biological replicate 1	Technical replicates 1	0.1498	0.1801	0.2402	0.2035	0.2868	0.2299	0.3777
			Technical replicates 2	0.1667	0.1891	0.2641	0.1939	0.2227	0.2592	0.6036
			Technical replicates 3	0.15825	0.1846	0.25215	0.1987	0.25475	0.24455	0.49065
		Biological replicate 2	Technical replicates 1	0.1268	0.2124	0.3498	0.301	0.3899	0.3883	0.6039
			Technical replicates 2	0.1271	0.2343	0.3667	0.3006	0.419	0.3204	0.5605
			Technical replicates 3	0.12695	0.22335	0.35825	0.3008	0.40445	0.35435	0.5822
		Biological replicate 3	Technical replicates 1	0.1426	0.2402	0.2436	0.2436	0.3296	0.3248	0.536425
			Technical replicates 2	0.1399	0.2641	0.2461	0.2461	0.3289	0.2958	0.5375
			Technical replicates 3	0.1419	0.25215	0.24485	0.24485	0.3296	0.3103	0.5361
MsZIF1	Shoots	Biological replicate 1	Technical replicates 1	0.1558	0.4538	0.0954	0.1962	0.3483	0.5721	1.0456
			Technical replicates 2	0.1648	0.5609	0.0839	0.1675	0.3597	0.5407	0.9564
			Technical replicates 3	0.1603	0.50735	0.08965	0.18185	0.354	0.5564	1.001
		Biological replicate 2	Technical replicates 1	0.093	0.6208	0.5433	0.4264	1.2	0.5371	0.1343
			Technical replicates 2	0.0893	0.3928	0.5024	0.4127	1.8	0.6056	0.1417
			Technical replicates 3	0.09115	0.5068	0.52285	0.41955	1.5	0.57135	0.138
		Biological replicate 3	Technical replicates 1	0.1257	0.507	0.1356	1.1901	0.3252	0.172	0.1874
			Technical replicates 2	0.1199	0.5109	0.1362	1.1128	0.2942	0.1649	0.1673
			Technical replicates 3	0.126	0.5002	0.1359	1.15145	0.3097	0.16845	0.17735
	Roots	Biological replicate 1	Technical replicates 1	0.137	0.1939	0.2587	0.1153	0.3196	0.1813	1.0614
			Technical replicates 2	0.0908	0.1635	0.2379	0.1325	0.3223	0.1982	0.3915
			Technical replicates 3	0.1139	0.1787	0.2483	0.1239	0.3215	0.1897	0.72645
		Biological replicate 2	Technical replicates 1	0.0419	0.2681	0.2822	0.2234	1.1167	0.2188	0.1308
			Technical replicates 2	0.0588	0.2852	0.2958	0.2476	1.1159	0.2268	0.3153
			Technical replicates 3	0.05035	0.27665	0.289	0.2355	1.1167	0.2228	0.22305
		Biological replicate 3	Technical replicates 1	0.1574	0.0897	0.2686	0.1797	1.0653	0.1521	0.447
			Technical replicates 2	0.1635	0.0905	0.2681	0.1801	2.0777	0.1531	2.291
			Technical replicates 3	0.16045	0.0901	0.2679	0.179	1.5715	0.1526	1.369
MsHMA4	Shoots	Biological replicate 1	Technical replicates 1	0.3845	0.2922	1.0761	0.9899	0.2387	0.9647	1.2664
			Technical replicates 2	0.3814	0.4701	1.1808	1.0188	0.2253	0.7639	2.3208
			Technical replicates 3	0.3829	0.3811	1.1285	1.00435	0.232	0.8643	1.7936
		Biological replicate 2	Technical replicates 1	0.258	0.6273	1.3536	0.8045	0.8779	0.745	0.554
			Technical replicates 2	0.2943	0.6228	1.0077	0.8545	0.8876	0.7603	0.4817
			Technical replicates 3	0.2762	0.62505	1.1806	0.8295	0.8827	0.7527	0.5178
		Biological replicate 3	Technical replicates 1	0.323	0.5031	0.335	0.883	2.0338	0.8085	2.583
			Technical replicates 2	0.3229	0.5029	0.3866	0.8732	1.6586	0.8084	1.3596
			Technical replicates 3	0.3232	0.5032	0.3608	0.8781	1.8462	0.8039	2.2235
	Roots	Biological replicate 1	Technical replicates 1	0.2946	0.3372	0.512	0.341	1.3881	0.4677	2.2831
			Technical replicates 2	0.3066	0.2897	0.5523	0.3296	1.1157	0.4054	1.9137
			Technical replicates 3	0.3006	0.31345	0.5321	0.3353	1.2519	0.43655	2.0984
		Biological replicate 2	Technical replicates 1	0.4443	0.3789	1.0765	1.1117	0.2372	0.4006	1.495
			Technical replicates 2	0.389	0.4867	1.5393	1.08	0.2621	0.4515	1.6818
			Technical replicates 3	0.4167	0.4328	1.3079	1.09585	0.24965	0.42605	1.5884
		Biological replicate 3	Technical replicates 1	0.3586	0.5442	0.9201	0.4961	0.5534	1.4125	0.7973
			Technical replicates 2	0.3586	0.5812	1.0013	0.4342	0.5322	1.3998	0.8016
			Technical replicates 3	0.3499	0.5627	0.9212	0.46515	0.5428	1.40615	0.7994
MsYSL1	Shoots	Biological replicate 1	Technical replicates 1	0.319	0.3487	0.4416	0.6375	0.1854	0.2456	0.6953
			Technical replicates 2	0.3942	0.355	0.4428	0.5751	0.1737	0.1939	0.6415
			Technical replicates 3	0.3566	0.35185	0.4422	0.6063	0.17955	0.2196	0.6684
		Biological replicate 2	Technical replicates 1	0.1925	0.3468	0.2891	0.1073	0.2027	0.814	0.3931
			Technical replicates 2	0.1861	0.3515	0.2806	0.166	0.2078	0.7936	0.3953
			Technical replicates 3	0.1893	0.34915	0.28485	0.13665	0.20525	0.8038	0.3942
		Biological replicate 3	Technical replicates 1	0.273	0.3505	0.2548	0.2833	0.3608	0.3322	0.5337
			Technical replicates 2	0.27199	0.35049	0.2455	0.2454	0.331	0.3035	0.525
			Technical replicates 3	0.272495	0.350495	0.25015	0.26435	0.3459	0.3176	0.52935
	Roots	Biological replicate 1	Technical replicates 1	0.1192	0.2414	0.2621	0.1655	0.1765	0.0287	0.3091
			Technical replicates 2	0.1182	0.1409	0.3471	0.165	0.186	0.03	0.4768
			Technical replicates 3	0.1187	0.19115	0.3046	0.16525	0.1812	0.02935	0.39295
		Biological replicate 2	Technical replicates 1	0.0501	0.123	0.1538	0.2134	0.3791	0.1246	0.1421
			Technical replicates 2	0.0398	0.2245	0.1959	0.2124	0.3956	0.1394	0.1281
			Technical replicates 3	0.04495	0.17375	0.17485	0.2129	0.38735	0.132	0.1351
		Biological replicate 3	Technical replicates 1	0.0818	0.0237	0.2397	0.1891	0.2634	0.0807	0.2266
			Technical replicates 2	0.82001	0.0223	0.24001	0.19001	0.2569	0.08058	0.1482
			Technical replicates 3	0.450905	0.023	0.2399	0.1895	0.2602	0.0806	0.1874
MsNAS1	Shoots	Biological replicate 1	Technical replicates 1	1.075	0.3492	0.6421	1.3951	0.2888	0.3425	3.1021
			Technical replicates 2	0.9302	0.3928	0.7144	1.25	0.2423	0.2898	3.1017
			Technical replicates 3	1.0026	0.371	0.67825	1.32255	0.26555	0.31615	3.1015
		Biological replicate 2	Technical replicates 1	1.462	2.2674	4.2198	0.4204	0.6912	1.462	2.6431
			Technical replicates 2	1.2562	2.1056	3.8471	0.57	0.6988	1.2562	2.6401
			Technical replicates 3	1.3591	2.1865	4.03345	0.4952	0.695	1.3591	2.6411
		Biological replicate 3	Technical replicates 1	0.8254	1.2788	2.3558	0.2953	0.9789	1.3568	2.8722
			Technical replicates 2	0.7814	1.2802	2.35601	0.2819	0.7605	1.3377	2.8701
			Technical replicates 3	0.8034	1.2795	2.3559	0.2886	0.8697	1.34725	2.8714
	Roots	Biological replicate 1	Technical replicates 1	0.2564	0.4907	1.8355	1.8558	0.8939	2.7998	0.6902
			Technical replicates 2	0.2234	0.491	1.9773	1.6926	0.8368	2.4246	0.7552
			Technical replicates 3	0.2399	0.49085	1.9064	1.7742	0.86535	2.6122	0.7227
		Biological replicate 2	Technical replicates 1	0.1643	0.2887	2.4101	1.3992	0.9134	1.1076	2.5995
			Technical replicates 2	0.1838	0.2945	2.4769	1.4267	0.7439	1.1587	2.5775
			Technical replicates 3	0.17405	0.2916	2.4435	1.41295	0.82865	1.13315	2.5885
		Biological replicate 3	Technical replicates 1	0.0744	0.3912	2.175	1.0661	0.6161	1.8727	1.6556
			Technical replicates 2	0.0746	0.4011	2.1709	1.1547	0.6713	1.8731	1.656
			Technical replicates 3	0.0745	0.39615	2.17295	1.1104	0.6437	1.8729	1.6558
CK means the control group of normal cultured; BR Brassinosteroids; GA Gibberellic acid. The MsEF1α was used as the housekeeping gene for normalization.
