# Supplementary material for: Brassinosteroids and gibberellic acid actively regulate the zinc detoxification mechanism of Medicago sativa L. seedlings
Source: BMC Plant Biol. 2023 Feb 4;23:75. doi: 10.1186/s12870-023-04091-4 (PMC9898925; doi:10.1186/s12870-023-04091-4)
Supplement: Supplementary file 2 — Additional file 2:Table 1. Effects of different treatments on Medicago sativa L. biomass (Fresh weight, mg/plant). Table 2. Effects of different treatments on Medicago sativa L. Zinc content (μg/g). Table 3. Effects of different treatments on Medicago sativa L. MDA content (nmol/g). Table 4. Effects of different treatments on Medicago sativa L. OFR content (nmol/g). Table 5. Effects of different treatments on Medicago sativa L. OFR generation rate (U/g min). Table 6. Effects of different treatments on Medicago sativa L. SOD acitivity (U/g min). Table 7. Effects of different treatments on Medicago sativa L. POD acitivity (U/g min). Table 8. Effects of different treatments on Medicago sativa L. CAT acitivity (U/g min). Table 9. Effects of different treatments on genes relative expression in Medicago sativa L. [file 12870_2023_4091_MOESM2_ESM.xlsx]

## Sheet: Physiological Indexes
Table 1. Effects of different treatments on Medicago sativa L. biomass (Fresh weight, mg/plant)
Treatment		CK	2mM Zinc	3mM Zinc	BR + 2mM Zinc	BR + 3mM Zinc	GA + 2mM Zinc	GA + 3mM Zinc
Shoots	Biological replicate 1	319	69	118	154	124	106	62
	Biological replicate 2	288	151	57	140	116	95	44
	Biological replicate 3	255	110	82	163	98	74	64
	Biological replicate 4	220	60	100	114	103	45	52
	Biological replicate 5	304	144	40	160	145	84	37
	Biological replicate 6	238	63	43	126	88	66	21
Roots	Biological replicate 1	153	49	27	84	41	68	34
	Biological replicate 2	158	49	36	63	61	52	33
	Biological replicate 3	144	55	27	68	57	77	26
	Biological replicate 4	61	23	17	70	45	46	25
	Biological replicate 5	125	25	21	47	61	32	27
	Biological replicate 6	110	21	25	38	24	34	33
CK means the control group of normal cultured; BR Brassinosteroids; GA Gibberellic acid.
Table 2. Effects of different treatments on Medicago sativa L. Zinc content (μg/g)
Treatment		CK	2mM Zinc	3mM Zinc	BR + 2mM Zinc	BR + 3mM Zinc	GA + 2mM Zinc	GA + 3mM Zinc
Shoots	Biological replicate 1	12.2064	542.523	799.215	144.324	170.446	385.277	599.808
	Biological replicate 2	48.468	765.845	999.429	262.693	436.281	299.609	236.896
	Biological replicate 3	27.3408	1044.43	1885.35	275.105	321.627	204.605	604.384
Roots	Biological replicate 1	843.5	2858.03	10998.6	1292.45	3075.15	1274.45	3606.26
	Biological replicate 2	254.114	3184.31	13473.8	1783.33	1527.07	2123.36	5940.67
	Biological replicate 3	485.9	4845.27	9525.32	937.891	2113.69	2919.89	4352.71
CK means the control group of normal cultured; BR Brassinosteroids; GA Gibberellic acid.
Table 3. Effects of different treatments on Medicago sativa L. MDA content (nmol/g)
Treatment		CK	2mM Zinc	3mM Zinc	BR + 2mM Zinc	BR + 3mM Zinc	GA + 2mM Zinc	GA + 3mM Zinc
Shoots	Biological replicate 1	7.48282	21.9683	25.4649	14.574	20.6	14.9741	20.5872
	Biological replicate 2	10.6536	25.0932	44.3005	21.5	30.6699	23.4151	23.8454
	Biological replicate 3	8.28286	30	23.2	13.2308	21.1692	17.76	28.0114
Roots	Biological replicate 1	16.3097	21.8909	37.84	20	37.5273	21.313	29.1652
	Biological replicate 2	14.5164	34.4	18.3097	22.5164	18.2118	17.7375	40
	Biological replicate 3	17.7375	22.575	40.0163	21.1929	23.6241	29.4588	30.96
MDA Malondialdehyde; CK means the control group of normal cultured; BR Brassinosteroids; GA Gibberellic acid.
Table 4. Effects of different treatments on Medicago sativa L. OFR content (nmol/g)
Treatment		CK	2mM Zinc	3mM Zinc	BR + 2mM Zinc	BR + 3mM Zinc	GA + 2mM Zinc	GA + 3mM Zinc
Shoots	Biological replicate 1	3.74344	55.8788	64.1516	12.1506	51.0205	59.9459	69.3944
	Biological replicate 2	5.06623	28.9631	55.8773	47.5722	55.0066	46.2582	56.6436
	Biological replicate 3	15.7511	59	60.2478	14.876	34.6344	18.1988	46.7239
Roots	Biological replicate 1	68.4296	156.423	886.61	240.721	274.675	224.434	326.113
	Biological replicate 2	192.477	468.594	641.082	128.204	364.899	100.878	461.803
	Biological replicate 3	215.489	262.293	500	294.545	221.168	198.638	708.098
OFR Superoxide anion; CK means the control group of normal cultured; BR Brassinosteroids; GA Gibberellic acid.
Table 5. Effects of different treatments on Medicago sativa L. OFR generation rate (U/g min)
Treatment		CK	2mM Zinc	3mM Zinc	BR + 2mM Zinc	BR + 3mM Zinc	GA + 2mM Zinc	GA + 3mM Zinc
Shoots	Biological replicate 1	0.187223	2.78776	2.0021	1.6077	2.55171	2.9981	1.00412
	Biological replicate 2	0.910186	1.44854	2.79469	1.37925	2.75107	2.31353	1.33335
	Biological replicate 3	0.25338	3.0132	3.29421	0.744	1.73219	1.00132	2.8426
Roots	Biological replicate 1	3.4224	7.82327	30.3424	12.0393	13.7374	11.2247	20.3208
	Biological replicate 2	9.62645	23.436	17.056	6.41193	18.2499	5.04525	18.0964
	Biological replicate 3	7.77737	13.1155	23.6899	14.7312	11.0614	9.93459	15.4144
OFR Superoxide anion; CK means the control group of normal cultured; BR Brassinosteroids; GA Gibberellic acid.
Table 6. Effects of different treatments on Medicago sativa L. SOD acitivity (U/g min)
Treatment		CK	2mM Zinc	3mM Zinc	BR + 2mM Zinc	BR + 3mM Zinc	GA + 2mM Zinc	GA + 3mM Zinc
Shoots	Biological replicate 1	192.994	325.352	457.446	368.761	339.907	355.07	356.209
	Biological replicate 2	204.616	282.135	397.011	425.784	443.089	390.594	416.405
	Biological replicate 3	100.211	272.805	325.404	362.471	704.134	372.832	477.996
Roots	Biological replicate 1	410.267	806.227	1000	1133.64	698.413	1081.7	847.222
	Biological replicate 2	372.596	352.914	392.82	1005.15	760.542	730.698	459.77
	Biological replicate 3	300.802	576.506	760.679	526.158	1481.48	906.198	1008.64
SOD Superoxide dismutase; CK means the control group of normal cultured; BR Brassinosteroids; GA Gibberellic acid.
Table 7. Effects of different treatments on Medicago sativa L. POD acitivity (U/g min)
Treatment		CK	2mM Zinc	3mM Zinc	BR + 2mM Zinc	BR + 3mM Zinc	GA + 2mM Zinc	GA + 3mM Zinc
Shoots	Biological replicate 1	4867.61	7636.57	8032.13	9511.45	16768.6	7782.18	10181.8
	Biological replicate 2	3216.49	6090.91	7550.39	8604.17	9882.35	10575.3	9014.63
	Biological replicate 3	5162.69	4300	5923.08	11692.3	11386	9178.8	8651.16
Roots	Biological replicate 1	26666.7	33955.6	47575.8	36357.1	66909.1	49200	59478.3
	Biological replicate 2	28645.2	21265.3	40111.1	37764.7	48000	44347.8	46250
	Biological replicate 3	27655.9	33085.7	35875	30168.7	54266.7	18400	66823.5
POD Peroxidase; CK means the control group of normal cultured; BR Brassinosteroids; GA Gibberellic acid.
Table 8. Effects of different treatments on Medicago sativa L. CAT acitivity (U/g min)
Treatment		CK	2mM Zinc	3mM Zinc	BR + 2mM Zinc	BR + 3mM Zinc	GA + 2mM Zinc	GA + 3mM Zinc
Shoots	Biological replicate 1	1051.17	804.13	1240.2	960.046	1021.19	1620.13	1170.35
	Biological replicate 2	909.175	1257.03	1453.86	1410.47	1072.84	1373.6	1350.13
	Biological replicate 3	569.518	1142.58	1269	1206.35	1553.54	1000	1370.84
Roots	Biological replicate 1	2871.3	5620.41	5106.38	8470.64	13778.6	6056.8	13540.5
	Biological replicate 2	4151.86	7573.5	8154	6932.16	8839.45	5417.88	11954
	Biological replicate 3	3796.59	7924.5	13484	9042.3	11000	8405.44	18819
CAT Catalase; CK means the control group of normal cultured; BR Brassinosteroids; GA Gibberellic acid.

## Sheet: PCR DATA
Table 9. Effects of different treatments on genes relative expression in Medicago sativa L.
Gene name	Treatment			CK	2mM Zinc	3mM Zinc	BR + 2mM Zinc	BR + 3mM Zinc	GA + 2mM Zinc	GA + 3mM Zinc
MsZIP1	Shoots	Biological replicate 1	Technical replicates 1	1.0596	0.6309	0.5063	0.1044	0.0716	0.0553	2.569
			Technical replicates 2	0.9438	0.73	0.5161	0.1119	0.0662	0.064	2.3147
			Technical replicates 3	1.0017	0.68045	0.5112	0.10815	0.0689	0.05965	2.44185
		Biological replicate 2	Technical replicates 1	0.2353	0.4675	1.0063	0.0455	0.0908	0.4319	0.4227
			Technical replicates 2	0.2215	0.4919	1.84	0.0159	0.1042	0.4041	0.4012
			Technical replicates 3	0.2284	0.4797	1.42315	0.0307	0.0975	0.418	0.41195
		Biological replicate 3	Technical replicates 1	0.2335	0.8473	0.5607	0.1103	0.333	0.2947	1.4269
			Technical replicates 2	0.2117	0.8781	0.501	0.1145	0.3253	0.2984	1.299
			Technical replicates 3	0.2226	0.8627	0.53085	0.1124	0.32915	0.29655	1.3509
	Roots	Biological replicate 1	Technical replicates 1	0.4279	0.0045	0.5637	0.0093	0.0136	0.0247	0.1041
			Technical replicates 2	0.435	0.0257	0.6203	0.0091	0.0136	0.0226	0.2826
			Technical replicates 3	0.43145	0.0151	0.592	0.0092	0.045	0.02365	0.19335
		Biological replicate 2	Technical replicates 1	0.5668	0.044	0.0158	0.0062	0.045	0.1509	0.2062
			Technical replicates 2	0.6038	0.0732	0.0717	0.0074	0.0368	0.1427	0.2153
			Technical replicates 3	0.5853	0.0586	0.04375	0.0068	0.0334	0.1468	0.21075
		Biological replicate 3	Technical replicates 1	0.508375	0.0736	0.317875	0.0274	0.0351	0.085225	0.20205
			Technical replicates 2	0.4998	0.0861	0.3088	0.029	0.03906	0.0998	0.20112
			Technical replicates 3	0.5084	0.07985	0.313337	0.0282	0.0389	0.08989	0.2022
MsZIP3	Shoots	Biological replicate 1	Technical replicates 1	0.9902	0.0839	0.3858	0.211	0.2454	0.2678	0.1605
			Technical replicates 2	0.9867	0.0866	0.3868	0.2098	0.2735	0.1602	0.2881
			Technical replicates 3	0.9867	0.08525	0.3863	0.2104	0.25945	0.214	0.2243
		Biological replicate 2	Technical replicates 1	0.263	0.3704	0.0746	0.2229	0.2487	0.2266	0.0651
			Technical replicates 2	0.3023	0.3361	0.2435	0.2213	0.2411	0.2194	0.0817
			Technical replicates 3	0.28265	0.35325	0.15905	0.2221	0.2449	0.223	0.0734
		Biological replicate 3	Technical replicates 1	0.5389	0.4986	0.272675	0.1345	0.1362	0.2185	0.132
			Technical replicates 2	0.4827	0.4381	0.272675	0.1454	0.155	0.2185	0.1147
			Technical replicates 3	0.5108	0.46835	0.272675	0.13995	0.1456	0.2185	0.12335
	Roots	Biological replicate 1	Technical replicates 1	0.1839	0.164	0.2367	0.0111	0.0576	0.064	0.0995
			Technical replicates 2	0.1954	0.1734	0.1867	0.0097	0.0441	0.0702	0.0899
			Technical replicates 3	0.18965	0.1687	0.2117	0.0104	0.05085	0.0671	0.0995
		Biological replicate 2	Technical replicates 1	0.0674	0.029	0.0225	0.0093	0.0984	0.0333	0.089
			Technical replicates 2	0.0532	0.0269	0.0228	0.0082	0.1248	0.0298	0.0928
			Technical replicates 3	0.0603	0.02795	0.02265	0.00875	0.1116	0.03155	0.0909
		Biological replicate 3	Technical replicates 1	0.0325	0.0248	0.117	0.0195	0.0283	0.0671	0.1169
			Technical replicates 2	0.0315	0.0282	0.101	0.0177	0.0374	0.0702	0.1457
			Technical replicates 3	0.032	0.0265	0.0998	0.0186	0.03285	0.06865	0.1313
MsZIP5	Shoots	Biological replicate 1	Technical replicates 1	0.9589	0.0799	0.1373	0.3111	0.3447	0.0514	0.0508
			Technical replicates 2	0.9597	0.1359	0.156	0.305	0.3099	0.0747	0.0794
			Technical replicates 3	0.9593	0.1079	0.14665	0.30805	0.3273	0.06305	0.0651
		Biological replicate 2	Technical replicates 1	0.3021	0.2711	0.0623	0.2009	0.4545	0.0865	0.0301
			Technical replicates 2	0.294	0.2749	0.0709	0.2438	0.358	0.0855	0.0297
			Technical replicates 3	0.29805	0.273	0.0666	0.22235	0.40625	0.086	0.0299
		Biological replicate 3	Technical replicates 1	0.4692	0.2986	0.0272	0.1702	0.0631	0.5491	0.0722
			Technical replicates 2	0.4567	0.2697	0.0328	0.1485	0.0559	0.4459	0.0668
			Technical replicates 3	0.46295	0.28415	0.03	0.15935	0.0595	0.4975	0.0695
	Roots	Biological replicate 1	Technical replicates 1	0.4887	0.0556	0.063	0.0061	0.0449	0.0644	0.1477
			Technical replicates 2	0.5301	0.0657	0.0473	0.0073	0.0742	0.0692	0.1282
			Technical replicates 3	0.5094	0.06065	0.05515	0.0067	0.05955	0.0668	0.13795
		Biological replicate 2	Technical replicates 1	2.7124	0.6973	0.0267	0.0071	0.3697	0.0821	0.0733
			Technical replicates 2	2.785	0.8129	0.0202	0.0068	0.3272	0.0819	0.0638
			Technical replicates 3	2.7487	0.7551	0.02345	0.00695	0.34845	0.0817	0.06855
		Biological replicate 3	Technical replicates 1	0.3137	0.0121	0.2847	0.0119	0.0287	0.0892	0.0923
			Technical replicates 2	0.3304	0.0113	0.3987	0.011	0.0257	0.1057	0.0941
			Technical replicates 3	0.32205	0.0117	0.3417	0.01145	0.0272	0.09745	0.0932
MsZIP7	Shoots	Biological replicate 1	Technical replicates 1	0.7298	0.6114	0.6245	1.9594	0.5777	1.2607	0.7289
			Technical replicates 2	0.738	0.6671	0.6394	1.8556	0.5722	1.2252	0.7634
			Technical replicates 3	0.738125	0.63925	0.63195	1.9075	0.57495	1.24295	0.74615
		Biological replicate 2	Technical replicates 1	0.7889	0.8964	0.801	2.7126	0.9184	0.556	0.4708
			Technical replicates 2	0.8174	1.0583	0.5851	3.2244	0.935	0.8216	0.4448
			Technical replicates 3	0.80315	0.97735	0.69305	2.9685	0.9267	0.6888	0.4578
		Biological replicate 3	Technical replicates 1	0.6612	0.8242	0.6625	0.758	0.9994	1.7535	0.6853
			Technical replicates 2	0.685	0.8317	0.6625	0.7387	0.976	1.5908	0.6476
			Technical replicates 3	0.6731	0.82795		0.74835	0.9877	1.67215	0.66645
	Roots	Biological replicate 1	Technical replicates 1	0.1858	0.4	0.2068	0.5688	0.6594	0.2696	0.6859
			Technical replicates 2	0.1767	0.5	0.4438	0.5575	0.5717	0.2721	0.7638
			Technical replicates 3	0.18125	0.45	0.3253	0.56315	0.61555	0.27085	0.72485
		Biological replicate 2	Technical replicates 1	0.081	0.2854	0.2811	0.1624	0.2796	0.6486	0.892
			Technical replicates 2	0.0815	0.2921	0.2771	0.1535	0.3197	0.6542	0.9693
			Technical replicates 3	0.08125	0.28875	0.2791	0.15795	0.29965	0.6514	0.93065
		Biological replicate 3	Technical replicates 1	0.0526	0.1724	0.5	0.8104	0.4576	0.3679	0.8277
			Technical replicates 2	0.0555	0.1606	0.6	0.7887	0.4498	0.4183	0.8277
			Technical replicates 3	0.05405	0.1665	0.55	0.79955	0.4587	0.3931	0.08278
MsMTP1	Shoots	Biological replicate 1	Technical replicates 1	0.1527	0.2872	0.5073	1.0356	1.1003	1.3671	1.5645
			Technical replicates 2	0.1701	0.3727	0.5266	1.0366	1.0711	1.3306	1.7772
			Technical replicates 3	0.1614	0.32995	0.51695	1.0361	1.0857	1.34885	1.67085
		Biological replicate 2	Technical replicates 1	0.2518	0.4039	1.3194	0.5624	0.3315	0.7595	0.4243
			Technical replicates 2	0.2558	0.4095	1.1226	0.6194	0.347	0.6813	0.4541
			Technical replicates 3	0.2538	0.4067	1.221	0.5909	0.33925	0.7204	0.4392
		Biological replicate 3	Technical replicates 1	0.5116	0.7532	0.2693	1.017	0.6282	0.379	2.6648
			Technical replicates 2	0.5228	0.6526	0.2079	0.9833	0.5415	0.3868	2.5499
			Technical replicates 3	0.5172	0.7029	0.2386	1.00015	0.58485	0.3829	2.60735
	Roots	Biological replicate 1	Technical replicates 1	0.1498	0.1801	0.2402	0.2035	0.2868	0.2299	0.3777
			Technical replicates 2	0.1667	0.1891	0.2641	0.1939	0.2227	0.2592	0.6036
			Technical replicates 3	0.15825	0.1846	0.25215	0.1987	0.25475	0.24455	0.49065
		Biological replicate 2	Technical replicates 1	0.1268	0.2124	0.3498	0.301	0.3899	0.3883	0.6039
			Technical replicates 2	0.1271	0.2343	0.3667	0.3006	0.419	0.3204	0.5605
			Technical replicates 3	0.12695	0.22335	0.35825	0.3008	0.40445	0.35435	0.5822
		Biological replicate 3	Technical replicates 1	0.1426	0.2402	0.2436	0.2436	0.3296	0.3248	0.536425
			Technical replicates 2	0.1399	0.2641	0.2461	0.2461	0.3289	0.2958	0.5375
			Technical replicates 3	0.1419	0.25215	0.24485	0.24485	0.3296	0.3103	0.5361
MsZIF1	Shoots	Biological replicate 1	Technical replicates 1	0.1558	0.4538	0.0954	0.1962	0.3483	0.5721	1.0456
			Technical replicates 2	0.1648	0.5609	0.0839	0.1675	0.3597	0.5407	0.9564
			Technical replicates 3	0.1603	0.50735	0.08965	0.18185	0.354	0.5564	1.001
		Biological replicate 2	Technical replicates 1	0.093	0.6208	0.5433	0.4264	1.2	0.5371	0.1343
			Technical replicates 2	0.0893	0.3928	0.5024	0.4127	1.8	0.6056	0.1417
			Technical replicates 3	0.09115	0.5068	0.52285	0.41955	1.5	0.57135	0.138
		Biological replicate 3	Technical replicates 1	0.1257	0.507	0.1356	1.1901	0.3252	0.172	0.1874
			Technical replicates 2	0.1199	0.5109	0.1362	1.1128	0.2942	0.1649	0.1673
			Technical replicates 3	0.126	0.5002	0.1359	1.15145	0.3097	0.16845	0.17735
	Roots	Biological replicate 1	Technical replicates 1	0.137	0.1939	0.2587	0.1153	0.3196	0.1813	1.0614
			Technical replicates 2	0.0908	0.1635	0.2379	0.1325	0.3223	0.1982	0.3915
			Technical replicates 3	0.1139	0.1787	0.2483	0.1239	0.3215	0.1897	0.72645
		Biological replicate 2	Technical replicates 1	0.0419	0.2681	0.2822	0.2234	1.1167	0.2188	0.1308
			Technical replicates 2	0.0588	0.2852	0.2958	0.2476	1.1159	0.2268	0.3153
			Technical replicates 3	0.05035	0.27665	0.289	0.2355	1.1167	0.2228	0.22305
		Biological replicate 3	Technical replicates 1	0.1574	0.0897	0.2686	0.1797	1.0653	0.1521	0.447
			Technical replicates 2	0.1635	0.0905	0.2681	0.1801	2.0777	0.1531	2.291
			Technical replicates 3	0.16045	0.0901	0.2679	0.179	1.5715	0.1526	1.369
MsHMA4	Shoots	Biological replicate 1	Technical replicates 1	0.3845	0.2922	1.0761	0.9899	0.2387	0.9647	1.2664
			Technical replicates 2	0.3814	0.4701	1.1808	1.0188	0.2253	0.7639	2.3208
			Technical replicates 3	0.3829	0.3811	1.1285	1.00435	0.232	0.8643	1.7936
		Biological replicate 2	Technical replicates 1	0.258	0.6273	1.3536	0.8045	0.8779	0.745	0.554
			Technical replicates 2	0.2943	0.6228	1.0077	0.8545	0.8876	0.7603	0.4817
			Technical replicates 3	0.2762	0.62505	1.1806	0.8295	0.8827	0.7527	0.5178
		Biological replicate 3	Technical replicates 1	0.323	0.5031	0.335	0.883	2.0338	0.8085	2.583
			Technical replicates 2	0.3229	0.5029	0.3866	0.8732	1.6586	0.8084	1.3596
			Technical replicates 3	0.3232	0.5032	0.3608	0.8781	1.8462	0.8039	2.2235
	Roots	Biological replicate 1	Technical replicates 1	0.2946	0.3372	0.512	0.341	1.3881	0.4677	2.2831
			Technical replicates 2	0.3066	0.2897	0.5523	0.3296	1.1157	0.4054	1.9137
			Technical replicates 3	0.3006	0.31345	0.5321	0.3353	1.2519	0.43655	2.0984
		Biological replicate 2	Technical replicates 1	0.4443	0.3789	1.0765	1.1117	0.2372	0.4006	1.495
			Technical replicates 2	0.389	0.4867	1.5393	1.08	0.2621	0.4515	1.6818
			Technical replicates 3	0.4167	0.4328	1.3079	1.09585	0.24965	0.42605	1.5884
		Biological replicate 3	Technical replicates 1	0.3586	0.5442	0.9201	0.4961	0.5534	1.4125	0.7973
			Technical replicates 2	0.3586	0.5812	1.0013	0.4342	0.5322	1.3998	0.8016
			Technical replicates 3	0.3499	0.5627	0.9212	0.46515	0.5428	1.40615	0.7994
MsYSL1	Shoots	Biological replicate 1	Technical replicates 1	0.319	0.3487	0.4416	0.6375	0.1854	0.2456	0.6953
			Technical replicates 2	0.3942	0.355	0.4428	0.5751	0.1737	0.1939	0.6415
			Technical replicates 3	0.3566	0.35185	0.4422	0.6063	0.17955	0.2196	0.6684
		Biological replicate 2	Technical replicates 1	0.1925	0.3468	0.2891	0.1073	0.2027	0.814	0.3931
			Technical replicates 2	0.1861	0.3515	0.2806	0.166	0.2078	0.7936	0.3953
			Technical replicates 3	0.1893	0.34915	0.28485	0.13665	0.20525	0.8038	0.3942
		Biological replicate 3	Technical replicates 1	0.273	0.3505	0.2548	0.2833	0.3608	0.3322	0.5337
			Technical replicates 2	0.27199	0.35049	0.2455	0.2454	0.331	0.3035	0.525
			Technical replicates 3	0.272495	0.350495	0.25015	0.26435	0.3459	0.3176	0.52935
	Roots	Biological replicate 1	Technical replicates 1	0.1192	0.2414	0.2621	0.1655	0.1765	0.0287	0.3091
			Technical replicates 2	0.1182	0.1409	0.3471	0.165	0.186	0.03	0.4768
			Technical replicates 3	0.1187	0.19115	0.3046	0.16525	0.1812	0.02935	0.39295
		Biological replicate 2	Technical replicates 1	0.0501	0.123	0.1538	0.2134	0.3791	0.1246	0.1421
			Technical replicates 2	0.0398	0.2245	0.1959	0.2124	0.3956	0.1394	0.1281
			Technical replicates 3	0.04495	0.17375	0.17485	0.2129	0.38735	0.132	0.1351
		Biological replicate 3	Technical replicates 1	0.0818	0.0237	0.2397	0.1891	0.2634	0.0807	0.2266
			Technical replicates 2	0.82001	0.0223	0.24001	0.19001	0.2569	0.08058	0.1482
			Technical replicates 3	0.450905	0.023	0.2399	0.1895	0.2602	0.0806	0.1874
MsNAS1	Shoots	Biological replicate 1	Technical replicates 1	1.075	0.3492	0.6421	1.3951	0.2888	0.3425	3.1021
			Technical replicates 2	0.9302	0.3928	0.7144	1.25	0.2423	0.2898	3.1017
			Technical replicates 3	1.0026	0.371	0.67825	1.32255	0.26555	0.31615	3.1015
		Biological replicate 2	Technical replicates 1	1.462	2.2674	4.2198	0.4204	0.6912	1.462	2.6431
			Technical replicates 2	1.2562	2.1056	3.8471	0.57	0.6988	1.2562	2.6401
			Technical replicates 3	1.3591	2.1865	4.03345	0.4952	0.695	1.3591	2.6411
		Biological replicate 3	Technical replicates 1	0.8254	1.2788	2.3558	0.2953	0.9789	1.3568	2.8722
			Technical replicates 2	0.7814	1.2802	2.35601	0.2819	0.7605	1.3377	2.8701
			Technical replicates 3	0.8034	1.2795	2.3559	0.2886	0.8697	1.34725	2.8714
	Roots	Biological replicate 1	Technical replicates 1	0.2564	0.4907	1.8355	1.8558	0.8939	2.7998	0.6902
			Technical replicates 2	0.2234	0.491	1.9773	1.6926	0.8368	2.4246	0.7552
			Technical replicates 3	0.2399	0.49085	1.9064	1.7742	0.86535	2.6122	0.7227
		Biological replicate 2	Technical replicates 1	0.1643	0.2887	2.4101	1.3992	0.9134	1.1076	2.5995
			Technical replicates 2	0.1838	0.2945	2.4769	1.4267	0.7439	1.1587	2.5775
			Technical replicates 3	0.17405	0.2916	2.4435	1.41295	0.82865	1.13315	2.5885
		Biological replicate 3	Technical replicates 1	0.0744	0.3912	2.175	1.0661	0.6161	1.8727	1.6556
			Technical replicates 2	0.0746	0.4011	2.1709	1.1547	0.6713	1.8731	1.656
			Technical replicates 3	0.0745	0.39615	2.17295	1.1104	0.6437	1.8729	1.6558
CK means the control group of normal cultured; BR Brassinosteroids; GA Gibberellic acid. The MsEF1α was used as the housekeeping gene for normalization.
